# Supplementary material for: Preformulation and Long-Term Stability Studies of an Optimized Palatable Praziquantel Ethanol-Free Solution for Pediatric Delivery
Source: Pharmaceutics. 2023 Jul 30;15(8):2050. doi: 10.3390/pharmaceutics15082050 (PMC10458622; doi:10.3390/pharmaceutics15082050)
Supplement: Supplementary file 1 [file pharmaceutics-15-02050-s001.zip]

Archive with 1 entries (1 files):
- pharmaceutics-2480844-supplementary.pdf
